# Supplementary material for: Minimum area thresholds for rattlesnakes and colubrid snakes on islands in the Gulf of California, Mexico
Source: Ecol Evol. 2017 Dec 12;8(2):928–34. doi: 10.1002/ece3.3658 (PMC5773319; doi:10.1002/ece3.3658)
Supplement: Supplementary file 1 [file ECE3-8-928-s001.R]

rm(list=ls())
source("olsCrossing.R")
library(ordinal)
library(qpcR)
N.boot <- 10000

#############################################################################
###			Code to Load Datasets
#############################################################################

initial <- read.table(file="Island_Area_Isolation7_26_15_Reduced.csv", 
                      head=T, sep=",")
A <- subset(initial, initial$Location == "Gulf")
A$Logarea <- log10(A$Area)
A$Logisolationrat <- log(A$IsolationCOL)
A$Logisolationcol <- log(A$IsolationCOL)
A$Logisolation <- log(A$IsolationRATT)
A$Numrattle <- ifelse(A$Numrattle > 2, 2, A$Numrattle)
A$Numcol <- ifelse(A$Numcol > 2, 2, A$Numcol)

#############################################################################
###			Area-isolation-species count plot
#############################################################################
tiff(filename="Area_isolation_count.tiff", width=8, height=8, units="in", 
  compression="none", res=400)
colors <- rep("white", times=nrow(A))
colors[which(A$Numrattle == 0 & A$Colpresent == 1)] <- "red"
colors[which(A$Numcol == 0 & A$Ratpresent == 1)] <- "blue"
colors[which(A$Colpresent == 1 & A$Ratpresent == 1)] <- "black"
shapes <- rep(21, times=nrow(A))
shapes[which(A$Numrattle == 0 & A$Colpresent == 1)] <- 22
shapes[which(A$Numcol == 0 & A$Ratpresent == 1)] <- 23
shapes[which(A$Colpresent == 1 & A$Ratpresent == 1)] <- 24

plot(A$Logarea, A$Logisolation, bg=colors, pch=shapes, cex=1.5, 
  cex.lab=1.5, xlab="Log Area (km^2)", 
  ylab="Log Isolation (km)", axes=FALSE)
axis(1, cex.axis=1.5)
axis(2, cex.axis=1.5)
legend("bottomright", bty="n", pt.bg=c("white", "red", "blue", "black"), 
  pch=c(21, 22, 23, 24), legend=c("None", "Colubrid", "Rattlesnake", "Both"),
  title="Snakes Present", cex=1.5)
dev.off()

#############################################################################
###    	Results Files
#############################################################################

AICrattle <- as.data.frame(matrix(nrow=5, ncol=5))
row.names(AICrattle) <- c("Log Area", "Log Isolation", 
  "A _ I", "A _ I _ (A_I)", "Random")
names(AICrattle) <- c("K", "AIC", "deltaAIC", "AICweights", "R2")

AICcol <- AICrattle

CURVEresults <- as.data.frame(matrix(nrow=2, ncol=6))
names(CURVEresults) <- c("0x1", "1x2", "0x1_2.5", "0x1_97.5",
                         "1x2_2.5", "1x2_97.5")
row.names(CURVEresults) <- c("Rattlesnake", "Colubrid")

#############################################################################
###  		Rattlesnake Ordinal Logistic Regression
#############################################################################

mod1<-clm(as.factor(Numrattle)~Logarea, data=A)

mod2<-clm(as.factor(Numrattle)~Logisolationrat, data=A)

mod3<-clm(as.factor(Numrattle)~Logarea + Logisolationrat, data=A)

mod4<-clm(as.factor(Numrattle)~Logarea*Logisolationrat, data=A)

mod5<-clm(as.factor(Numrattle)~1, data=A)

AICrattle[, 1] <- c(4, 4, 5, 6, 3)
AICrattle[1,2] <- as.numeric(levels(mod1$info$AIC))
AICrattle[2,2] <- as.numeric(levels(mod2$info$AIC))
AICrattle[3,2] <- as.numeric(levels(mod3$info$AIC))
AICrattle[4,2] <- as.numeric(levels(mod4$info$AIC))
AICrattle[5,2] <- as.numeric(levels(mod5$info$AIC))
AICrattle[,3] <- akaike.weights(AICrattle[, 2])$deltaAIC
AICrattle[,4] <- round(akaike.weights(AICrattle[, 2])$weights, 2)
### McFadden's R^2
AICrattle[1,5] <- round(1 - mod1$logLik/mod5$logLik, 2)
AICrattle[2,5] <- round(1 - mod2$logLik/mod5$logLik, 2)
AICrattle[3,5] <- round(1 - mod3$logLik/mod5$logLik, 2)
AICrattle[4,5] <- round(1 - mod4$logLik/mod5$logLik, 2)
AICrattle[5,5] <- 0

write.csv(AICrattle, file="AIC results 3 state rattle.csv")

#############################################################################
###    	Colubrid Ordinal Logistic Regression
#############################################################################

mod6<-clm(as.factor(Numcol)~Logarea, data=A)

mod7<-clm(as.factor(Numcol)~Logisolationcol, data=A)

mod8<-clm(as.factor(Numcol)~Logarea + Logisolationcol, data=A)

mod9<-clm(as.factor(Numcol)~Logarea*Logisolationcol, data=A)

mod10<-clm(as.factor(Numcol)~1, data=A)

AICcol[, 1] <- c(4, 4, 5, 6, 3)
AICcol[1,2] <- as.numeric(levels(mod6$info$AIC))
AICcol[2,2] <- as.numeric(levels(mod7$info$AIC))
AICcol[3,2] <- as.numeric(levels(mod8$info$AIC))
AICcol[4,2] <- as.numeric(levels(mod9$info$AIC))
AICcol[5,2] <- as.numeric(levels(mod10$info$AIC))
AICcol[,3] <- akaike.weights(AICcol[, 2])$deltaAIC
AICcol[,4] <- round(akaike.weights(AICcol[, 2])$weights, 2)
### McFadden's R^2
AICcol[1,5] <- round(1 - mod6$logLik/mod10$logLik, 2)
AICcol[2,5] <- round(1 - mod7$logLik/mod10$logLik, 2)
AICcol[3,5] <- round(1 - mod8$logLik/mod10$logLik, 2)
AICcol[4,5] <- round(1 - mod9$logLik/mod10$logLik, 2)
AICcol[5,5] <- 0


write.csv(AICcol, file="AIC results 3 state colubrid.csv")

#############################################################################
###			Ordinal Logistic Regression Curves for Area and Curve Overlap
#############################################################################

Rat.pred <- as.data.frame(matrix(ncol=6, nrow=1000))
Col.pred <- as.data.frame(matrix(ncol=6, nrow=1000))

Colnames <- c("logArea", "C(0)","C(1)","P.0","P.1","P.2")
names(Rat.pred) <- Colnames
names(Col.pred) <- Colnames

Rat.pred[, 1] <- seq(from=-2.4, to=3, length.out=1000)
Col.pred[, 1] <- seq(from=-2.4, to=3, length.out=1000)


Rat.pred[, 2] <- exp((-mod1$coefficients[3]*Rat.pred[,1]) + 
    mod1$coefficients[1]) / (1 + (exp((-mod1$coefficients[3] * 
    Rat.pred[, 1]) + mod1$coefficients[1])))
Rat.pred[, 3] <- exp((-mod1$coefficients[3]*Rat.pred[,1]) + 
    mod1$coefficients[2]) / (1+(exp((-mod1$coefficients[3] * Rat.pred[, 1]) + 
    mod1$coefficients[2])))
Rat.pred[, 4] <- Rat.pred[, 2]
Rat.pred[, 5] <- Rat.pred[, 3] - Rat.pred[, 2]
Rat.pred[, 6] <- 1 - Rat.pred[, 3]


Col.pred[, 2] <- exp((-mod6$coefficients[3]*Col.pred[, 1]) + 
    mod6$coefficients[1]) / (1 + (exp((-mod6$coefficients[3] * 
    Col.pred[, 1]) + mod6$coefficients[1])))
Col.pred[, 3] <- exp((-mod6$coefficients[3]*Col.pred[, 1]) + 
    mod6$coefficients[2]) / (1 + (exp((-mod6$coefficients[3]*Col.pred[, 1]) + 
    mod6$coefficients[2])))
Col.pred[, 4] <- Col.pred[, 2]
Col.pred[, 5] <- Col.pred[, 3] - Col.pred[, 2]
Col.pred[, 6] <- 1 - Col.pred[, 3]


CURVEresults[1, 1] <- olsCrossing(X=mod1$coefficients[3], 
  Y1=mod1$coefficients[1], Y2=mod1$coefficients[2], Crossing="01", 
  Start=-2.4, Print=TRUE)
CURVEresults[1, 2] <- olsCrossing(X=mod1$coefficients[3], 
  Y1=mod1$coefficients[1], Y2=mod1$coefficients[2], Crossing="12", 
  Start=3, Print=TRUE)

CURVEresults[2, 1] <- olsCrossing(X=mod6$coefficients[3], 
  Y1=mod6$coefficients[1], Y2=mod6$coefficients[2],  Crossing="01", 
  Start=-2.4, Print=TRUE)
CURVEresults[2, 2] <- olsCrossing(X=mod6$coefficients[3], 
  Y1=mod6$coefficients[1], Y2=mod6$coefficients[2],  Crossing="12", 
  Start=3, Print=TRUE)

#####################################################################################
###  		Ordinal Logistic Regression Curves for Isolation 
#####################################################################################

Rat.pred2 <- as.data.frame(matrix(ncol=6, nrow=1000))
Col.pred2 <- as.data.frame(matrix(ncol=6, nrow=1000))

Colnames <- c("logIsolation", "C(0)","C(1)","P.0","P.1","P.2")
names(Rat.pred2) <- Colnames
names(Col.pred2) <- Colnames

Rat.pred2[, 1] <- seq(from=min(A$Logisolationrat), to=max(A$Logisolationrat), 
  length.out=1000)
Col.pred2[, 1] <- seq(from=min(A$Logisolationcol), to=max(A$Logisolationcol), 
  length.out=1000)


Rat.pred2[, 2] <- exp((-mod2$coefficients[3] * Rat.pred2[, 1]) + 
    mod2$coefficients[1]) / (1 + (exp((-mod2$coefficients[3] * 
    Rat.pred2[,1 ]) + mod2$coefficients[1])))
Rat.pred2[, 3 ] <- exp((-mod2$coefficients[3]*Rat.pred2[, 1]) + 
    mod2$coefficients[2]) / (1 + (exp((-mod2$coefficients[3] * 
    Rat.pred2[,1]) + mod2$coefficients[2])))
Rat.pred2[, 4] <- Rat.pred2[, 2]
Rat.pred2[, 5] <- Rat.pred2[, 3]-Rat.pred2[, 2]
Rat.pred2[, 6] <- 1-Rat.pred2[, 3]


Col.pred2[, 2] <- exp((-mod7$coefficients[3]*Col.pred2[, 1]) + 
    mod7$coefficients[1]) / (1 + (exp((-mod7$coefficients[3] * 
    Col.pred2[, 1]) + mod7$coefficients[1])))
Col.pred2[, 3] <- exp((-mod7$coefficients[3] * Col.pred2[, 1]) + 
    mod7$coefficients[2]) / (1 + (exp((-mod7$coefficients[3] * 
    Col.pred2[, 1]) + mod7$coefficients[2])))
Col.pred2[, 4] <- Col.pred2[, 2]
Col.pred2[, 5] <- Col.pred2[, 3] - Col.pred2[, 2]
Col.pred2[, 6] <- 1-Col.pred2[, 3]


#####################################################################################
###  		Print Ordinal Logistic Curves 
#####################################################################################


tiff(filename="Rattle_area_pred_3STATE.tiff", width=8, height=8, units="in", 
    compression="none", res=300)
par(mar=c(5,5,5,.5))
xlim.plot <- range(A$Logarea)
plot(Rat.pred$logArea, Rat.pred$P.0, pch=19, axes=FALSE, cex.lab=1.5,
  col="black", xlab="Log Area (km^2)", type="l", ylim=c(-0.05, 1.05), lwd=8,
  ylab="Probability", cex=1.5)
par(new=T)
plot(Rat.pred$logArea,Rat.pred$P.1, pch=19, axes=FALSE, cex.lab=1.5, lty=2,
  col="red", xlab=" " ,lwd=8, type="l", ylim=c(-0.05, 1.05), ylab=" ", 
  cex=1.5)
par(new=T)
plot(Rat.pred$logArea,Rat.pred$P.2, pch=19, axes=FALSE, cex.lab=1.5, lty=3,
  col="purple", xlab=" ", lwd=8, type="l", ylim=c(-0.05, 1.05),	ylab=" ", 
  cex=1.5)
par(new=T)
plot(A$Logarea[which(A$Numrattle == 0)], 
  rep(1.02, length(which(A$Numrattle == 0))), pch=1, xlim=xlim.plot,
  col="black", xlab=" ", ylim=c(-0.05, 1.05),	ylab=" ",  cex=1, 
  axes=FALSE)
par(new=T)
plot(A$Logarea[which(A$Numrattle == 1)], 
  rep(1.04, length(which(A$Numrattle == 1))), pch=2, xlim=xlim.plot,
  col="red", xlab=" ", ylim=c(-0.05, 1.05),	ylab=" ",  cex=1.0, 
  axes=FALSE)
par(new=T)
plot(A$Logarea[which(A$Numrattle == 2)], 
  rep(1.06, length(which(A$Numrattle == 2))), pch=5, xlim=xlim.plot,
  col="purple", xlab=" ", ylim=c(-0.05, 1.05),	ylab=" ",  cex=1, 
  axes=FALSE)
legend(-2.6, 0.6, col=c("black","red","purple"),lty=c(1,2,3),lwd=4,
  bty="n", pt.lwd=4, cex=1.3, legend=c("0 Species Present",
  "1 Species Present", "2+ Species Present"))
legend(-0.4, 0.6, col=c("black","red","purple"),pch=c(1, 2, 5),
  bty="n", cex=1.3, legend=rep("", 3))
axis(1, cex.axis=1.5)
axis(2, cex.axis=1.5)
dev.off()


tiff(filename="Col_area_pred_3STATE.tiff", width=8, height=8, units="in", 
  res=300, compression="none")
par(mar=c(5,5,5,.5))
xlim.plot <- range(A$Logarea)
plot(Col.pred$logArea, Col.pred$P.0, pch=19, axes=FALSE, cex.lab=1.5,
  col="black", xlab="Log Area (km^2)", type="l", ylim=c(-0.05, 1.05), lwd=8,
  ylab="Probability", cex=1.5)
par(new=T)
plot(Col.pred$logArea,Col.pred$P.1, pch=19, axes=FALSE, cex.lab=1.5, lty=2,
  col="red", xlab=" " ,lwd=8, type="l", ylim=c(-0.05, 1.05), ylab=" ", 
  cex=1.5)
par(new=T)
plot(Col.pred$logArea,Col.pred$P.2, pch=19, axes=FALSE, cex.lab=1.5, lty=3,
  col="purple", xlab=" ", lwd=8, type="l", ylim=c(-0.05, 1.05),	ylab=" ", 
  cex=1.5)
par(new=T)
plot(A$Logarea[which(A$Numcol == 0)], 
  rep(1.02, length(which(A$Numcol == 0))), pch=1, xlim=xlim.plot,
  col="black", xlab=" ", ylim=c(-0.05, 1.05),	ylab=" ",  cex=1, 
  axes=FALSE)
par(new=T)
plot(A$Logarea[which(A$Numcol == 1)], 
  rep(1.04, length(which(A$Numcol == 1))), pch=2, xlim=xlim.plot,
  col="red", xlab=" ", ylim=c(-0.05, 1.05),	ylab=" ",  cex=1.0, 
  axes=FALSE)
par(new=T)
plot(A$Logarea[which(A$Numcol == 2)], 
  rep(1.06, length(which(A$Numcol == 2))), pch=5, xlim=xlim.plot,
  col="purple", xlab=" ", ylim=c(-0.05, 1.05),	ylab=" ",  cex=1, 
  axes=FALSE)
legend(-2.6, 0.6, col=c("black","red","purple"),lty=c(1,2,3),lwd=4,
  bty="n", pt.lwd=4, cex=1.3, legend=c("0 Species Present",
    "1 Species Present", "2+ Species Present"))
legend(-0.37, 0.6, col=c("black","red","purple"),pch=c(1, 2, 5),
  bty="n", cex=1.3, legend=rep("", 3))
axis(1, cex.axis=1.5)
axis(2, cex.axis=1.5)
dev.off()


tiff(filename="Rattle_isolation_pred_3STATE.tiff", width=8, height=8, 
  units="in", compression="none", res=400)
par(mar=c(5,5,5,.5))
xlim.plot <- range(A$Logisolationcol)
plot(Rat.pred2$logIsolation, Rat.pred2$P.0, pch=19, axes=FALSE, lwd=8,
  col="black", xlab="Log Isolation (km)", type="l",
  ylim=c(-0.05, 1.05),  xaxt="n", 
  ylab="Probability", cex.lab=1.5, cex=1.5, xlim=xlim.plot)
par(new=T)
plot(Rat.pred2$logIsolation,Rat.pred2$P.1, pch=19, 
  cex.lab=1.5, lty=2, col="red", xlab=" " ,lwd=8, type="l", 
  ylim=c(-0.05, 1.05), ylab=" ", cex=1.5, xlim=xlim.plot, axes=FALSE)
par(new=T)
plot(Rat.pred2$logIsolation,Rat.pred2$P.2, pch=19,  
  cex.lab=1.5, lty=3,  col="purple", xlab=" ", lwd=8, type="l", 
  ylim=c(-0.05, 1.05),	ylab=" ",  cex=1.5, xlim=xlim.plot, axes=FALSE)
par(new=T)
plot(A$Logisolationcol[which(A$Numrattle == 0)], 
  rep(1.02, length(which(A$Numrattle == 0))), pch=1, xlim=xlim.plot,
  col="black", xlab=" ", ylim=c(-0.05, 1.05),	ylab=" ",  cex=1, 
  axes=FALSE)
par(new=T)
plot(A$Logisolationcol[which(A$Numrattle == 1)], 
  rep(1.04, length(which(A$Numrattle == 1))), pch=2, xlim=xlim.plot,
  col="red", xlab=" ", ylim=c(-0.05, 1.05),	ylab=" ",  cex=1.0, 
  axes=FALSE)
par(new=T)
plot(A$Logisolationcol[which(A$Numrattle == 2)], 
  rep(1.06, length(which(A$Numrattle == 2))), pch=5, xlim=xlim.plot,
  col="purple", xlab=" ", ylim=c(-0.05, 1.05),	ylab=" ",  cex=1, 
  axes=FALSE)
legend(-7, 0.6, col=c("black","red","purple"),lty=c(1,2,3),lwd=4,
  bty="n", pt.lwd=4, cex=1.3, legend=c("0 Species Present",
    "1 Species Present", "2+ Species Present"))
legend(-2, 0.6, col=c("black","red","purple"),pch=c(1, 2, 5),
  bty="n", cex=1.3, legend=rep("", 3))
axis(1, at=c(-6, -4, -2, 0, 2, 4), labels=c(4, 2, 0, -2, -4, -6), 
  cex.axis=1.5)
axis(2, cex.axis=1.5)
dev.off()


tiff(filename="Col_isolation_pred_3STATE.tiff", width=8, height=8, 
  units="in", compression="none", res=400)
par(mar=c(5,5,5,.5))
xlim.plot <- range(A$Logisolationcol)
plot(Col.pred2$logIsolation, Col.pred2$P.0, pch=19, axes=FALSE, lwd=8,
  col="black", xlab="Log Isolation (km)", type="l",
  ylim=c(-0.05, 1.05),  xaxt="n", 
  ylab="Probability", cex.lab=1.5, cex=1.5, xlim=xlim.plot)
par(new=T)
plot(Col.pred2$logIsolation,Col.pred2$P.1, pch=19, 
  cex.lab=1.5, lty=2, col="red", xlab=" " ,lwd=8, type="l", 
  ylim=c(-0.05, 1.05), ylab=" ", cex=1.5, xlim=xlim.plot, axes=FALSE)
par(new=T)
plot(Col.pred2$logIsolation,Col.pred2$P.2, pch=19,  
  cex.lab=1.5, lty=3,  col="purple", xlab=" ", lwd=8, type="l", 
  ylim=c(-0.05, 1.05),	ylab=" ",  cex=1.5, xlim=xlim.plot, axes=FALSE)
par(new=T)
plot(A$Logisolationcol[which(A$Numcol == 0)], 
  rep(1.02, length(which(A$Numcol == 0))), pch=1, xlim=xlim.plot,
  col="black", xlab=" ", ylim=c(-0.05, 1.05),	ylab=" ",  cex=1, 
  axes=FALSE)
par(new=T)
plot(A$Logisolationcol[which(A$Numcol == 1)], 
  rep(1.04, length(which(A$Numcol == 1))), pch=2, xlim=xlim.plot,
  col="red", xlab=" ", ylim=c(-0.05, 1.05),	ylab=" ",  cex=1.0, 
  axes=FALSE)
par(new=T)
plot(A$Logisolationcol[which(A$Numcol == 2)], 
  rep(1.06, length(which(A$Numcol == 2))), pch=5, xlim=xlim.plot,
  col="purple", xlab=" ", ylim=c(-0.05, 1.05),	ylab=" ",  cex=1, 
  axes=FALSE)
legend(-7, 0.6, col=c("black","red","purple"),lty=c(1,2,3),lwd=4,
  bty="n", pt.lwd=4, cex=1.3, legend=c("0 Species Present",
    "1 Species Present", "2+ Species Present"))
legend(-2.5, 0.6, col=c("black","red","purple"),pch=c(1, 2, 5),
  bty="n", cex=1.3, legend=rep("", 3))
axis(1, at=c(-6, -4, -2, 0, 2, 4), labels=c(4, 2, 0, -2, -4, -6), 
  cex.axis=1.5)
axis(2, cex.axis=1.5)
dev.off()


#############################################################################
###  		Bootstrap Results File  
#############################################################################

BOOT.results <- as.data.frame(matrix(nrow=N.boot, ncol=4))
names(BOOT.results) <- c("Rat.01", "Rat.12", "Col.01", "Col.12")

Times <- as.vector(NA)
Times[1] <-  proc.time()[3]
T <- 2

for(i in 1:N.boot){
  set.seed <- (i * 1000) - i
  rm(mod1, mod6, Boot.data)
  
  Keepers <- sample(1:nrow(A),size=nrow(A), replace=TRUE)
  Boot.data <- A[Keepers,]
  
  ### Exclude replicates that do not have all 3 states in both groups
  if(length(unique(Boot.data$Numrattle)) == 3 & 
      length(unique(Boot.data$Numrattle)) == 3){
    
    ###     Rattlesnake Ordinal Logistic Regression
    mod1 <- try(clm(as.factor(Numrattle) ~ Logarea, data=Boot.data))
    
    
    ###      Colubrid Ordinal Logistic Regression
    mod6 <- try(clm(as.factor(Numcol) ~ Logarea, data=Boot.data))
    
    #########################################################################
    ###      Curve Croosings
    #########################################################################
    
    Boot.1 <-try(olsCrossing(X=mod1$coefficients[3], 
      Y1=mod1$coefficients[1], Y2=mod1$coefficients[2], Crossing="01", 
      Start=-2.4), silent=TRUE)
    if(class(Boot.1) == "try-error"){
      BOOT.results[i,1] <- NA
    } else {BOOT.results[i,1] <- Boot.1}
    
    
    Boot.2 <-try(olsCrossing(X=mod1$coefficients[3], 
      Y1=mod1$coefficients[1], Y2=mod1$coefficients[2], Crossing="12", 
      Start=3), silent=TRUE)
    if(class(Boot.2) == "try-error"){
      BOOT.results[i,2] <- NA
    } else {BOOT.results[i,2] <- Boot.2}
    
    
    Boot.3 <-try(olsCrossing(X=mod6$coefficients[3], 
      Y1=mod6$coefficients[1], Y2=mod6$coefficients[2],  Crossing="01", 
      Start=-2.4), silent=TRUE)
    if(class(Boot.3) == "try-error"){
      BOOT.results[i,3] <- NA
    } else {BOOT.results[i,3] <- Boot.3}
    
    Boot.4 <-try(olsCrossing(X=mod6$coefficients[3], 
      Y1=mod6$coefficients[1], Y2=mod6$coefficients[2],  Crossing="12", 
      Start=3), silent=TRUE)
    if(class(Boot.4) == "try-error"){
      BOOT.results[i,4] <- NA
    } else {BOOT.results[i,4] <- Boot.4}
    
    if(i %% 100 == 0){
      
      if(i > 100){
        Times[T] <- proc.time()[3]
        ET <- signif((Times[T] - Times[T-1])*((N.boot - i) / 6000), 2)
        print(paste("Iteration ", i,", est. time left = ", ET, " minutes* ", 
          sep=""))
        T <- T + 1
      }else{
        print(paste("Iteration ", i, sep=""))
      }
      
    }
  }
}
CURVEresults[1, c(3, 4)] <- quantile(BOOT.results[,1], c(0.025, 0.975), 
                                     na.rm=TRUE)
CURVEresults[1, c(5, 6)] <- quantile(BOOT.results[,2], c(0.025, 0.975), 
                                     na.rm=TRUE)
CURVEresults[2, c(3, 4)] <- quantile(BOOT.results[,3], c(0.025, 0.975), 
                                     na.rm=TRUE)
CURVEresults[2, c(5, 6)] <- quantile(BOOT.results[,4], c(0.025, 0.975), 
                                     na.rm=TRUE)
write.csv(CURVEresults, file="Ordinal_intersections.csv")

  
