# Supplementary material for: Minimum area thresholds for rattlesnakes and colubrid snakes on islands in the Gulf of California, Mexico
Source: Ecol Evol. 2017 Dec 12;8(2):928–34. doi: 10.1002/ece3.3658 (PMC5773319; doi:10.1002/ece3.3658)
Supplement: Supplementary file 2 [file ECE3-8-928-s002.R]

#############################################################################
### Function to search for probability curve crossing from 3 state OLS
### Author: Robert Makowsky
### Date: 11AUG2015
#############################################################################

olsCrossing <- function(
  X = NA, # Slope estimate 
  Y1 = NA, # 0-1 shift estimate
  Y2 = NA, # 1-2 shift estimate
  Crossing = NA, # Which crossing to estimate, "01" or "12"
  Start = NA, # Starting value to begin search
  Tol = 0.00001, # Precision of estimand
  Step = 0.1, # Size of initial steps
  Print = FALSE, # Print run information?
  maxIter = 1000 # Maximum number of iterations before search fails
)
{
  if(is.na(X) | is.na(Y1) | is.na(Y2) | is.na(Start) | is.na(Crossing)){
    stop("X, Y1, Y2, Crossing, and Start must all be specified")
  }
  Count <- 1
  results <- as.data.frame(matrix(nrow=maxIter, ncol=4))
  names(results) <- c("P", "difs", "Step", "Switch")
  Switch <- 1
  P <- Start
  results$Switch[Count] <- Switch
  results$P[Count] <- Start
  results$Step[Count] <- Step
  
  if(Crossing == "01"){
    Top <- exp((-X * P)+ Y1)/(1 + (exp((-X * P)+ Y1)))
    Bottom <- (exp((-X * P) + Y2)/(1 + (exp((-X * P)+ Y2)))) - 
      (exp((-X * P) + Y1)/(1 + (exp((-X * P) + Y1))))
    results$difs[Count] <- Top - Bottom
  }
  if(Crossing == "12"){
    Top <- (exp((-X * P)+ Y2)/(1 + (exp((-X * P) + Y2)))) - 
      (exp((-X * P) + Y1)/(1 + (exp((-X * P) + Y1))))
    Bottom <- 1 -(exp((-X * P) + Y2)/(1 + (exp((-X * P) + Y2))))
    results$difs[Count] <- Top - Bottom
  }

  while(abs(results$difs[Count]) > Tol){
    if(Count > maxIter){
      stop("Search failed. Check starting values or increase max.iter")
    }
    P <- results$P[Count] + 
      (results$Step[Count] * results$Switch[Count])
    Count <- Count + 1
    
    if(Crossing == "01"){
      Top <- exp((-X * P)+ Y1)/(1 + (exp((-X * P)+ Y1)))
      Bottom <- (exp((-X * P) + Y2)/(1 + (exp((-X * P)+ Y2)))) - 
        (exp((-X * P) + Y1)/(1 + (exp((-X * P) + Y1))))
      results$difs[Count] <- Top - Bottom
    }
    if(Crossing == "12"){
      Top <- (exp((-X * P)+ Y2)/(1 + (exp((-X * P) + Y2)))) - 
        (exp((-X * P) + Y1)/(1 + (exp((-X * P) + Y1))))
      Bottom <- 1 -(exp((-X * P) + Y2)/(1 + (exp((-X * P) + Y2))))
      results$difs[Count] <- Top - Bottom
    }
    
    if(results$difs[Count] * results$difs[Count - 1] < 0 | 
        abs(results$difs[Count]) - abs(results$difs[Count - 1]) > 0){
      Switch <- Switch * -1
    }
    if(results$difs[Count] * results$difs[Count - 1] < 0){
      Step <- Step * 0.5
    }
    results$Switch[Count] <- Switch
    results$Step[Count] <- Step
    results$P[Count] <- P
    
  }
  if(Print){
    print(results[1:Count, ])
  }
  if(Top + Bottom < 0.01){
    stop("Not converging on crossing. Steps too big or starting value off")
  }
  
  return(P)
}
